# Supplementary material for: Accurate Prediction of Secreted Substrates and Identification of a Conserved Putative Secretion Signal for Type III Secretion Systems
Source: PLoS Pathog. 2009 Apr 24;5(4):e1000375. doi: 10.1371/journal.ppat.1000375 (PMC2668754; doi:10.1371/journal.ppat.1000375)
Supplement: Table S1 — List of organisms used in the phylogenetic profile input to SIEVE. (0.04 MB XLS) [file ppat.1000375.s005.xls]

## Sheet: Sheet1
Table S1. Genome sequences used in construction of phylogenetic profiles.
Agrobacterium tumefaciens c58 (uwash)
Agrobacterium tumefaciens c58 (cereon)
Agrobacterium tumefaciens a348
Bacillus anthracis
Bacillus subtilis
Bordetella pertussis
Brucella melitensis
Brucella suis
Campylobacter jejuni
Chlamydia trachomatis
Clostridium perfringens
Escherichia coli k12
Halobacterium sp
Helicobacter pylori
Listeria monocytogenes
Methanococcus jannaschii
Methanococcus maripaludis
Mycobacterium bovis
Mycobacterium tuberculosis
Neisseria meningitidis
Pseudomonas aeruginosa
Pyrococcus abyssi
Pyrococcus furiosus
Rhodopseudomonas palustris
Rickettsia conorii
Rickettsia prowazekii
Salmonella typhimurium
Shewanella oneidensis
Shigella flexneri
Staphylococcus aureus
Thermotoga maritima
Vibrio cholerae
Vibrio parahaemolyticus
Vibrio vulnificus
Yersinia pestis
Yersinia pestis bgi (91001)
Yersinia pestis bgi (kim)
Yersinia pestis bgi (co92)
Arabidopsis thaliana
Caenorhabditis elegans
Canis familiaris
Drosophila melanogaster
Encephalitozoon cuniculi
Homo sapiens
Magnaporthe grisea
Mus musculus
Mus musculus bgi
Oryza sativa japonica (fl)
Oryza sativa indica (9311)
Oryza sativa japonica (syngenta)
Pan troglodytes
Plasmodium falciparum
Rattus norvegicus
Saccharomyces cerevisiae
