# Supplementary material for: Accurate Prediction of Secreted Substrates and Identification of a Conserved Putative Secretion Signal for Type III Secretion Systems
Source: PLoS Pathog. 2009 Apr 24;5(4):e1000375. doi: 10.1371/journal.ppat.1000375 (PMC2668754; doi:10.1371/journal.ppat.1000375)
Supplement: Table S2 — Additional high-confidence Predictions in S. Typhimurium. (0.04 MB XLS) [file ppat.1000375.s006.xls]

## Sheet: Sheet1
Table S2. Additional High-confidence Predictions in S. Typhimurium
ID	Name	Description	Score	Confidence
STM1089		putative inner membrane protein	3.21	1
STM1268		putative cytoplasmic protein	3.13	1
STM0726		putative glycosyl transferase	3.04	1
STM2329		putative cytoplasmic protein	2.99	1
STM0274A		putative protein	2.99	1
STM2622		Gifsy-1 prophage	2.96	0.95
STM1698A		putative protein	2.95	0.95
STM2762		putative inner membrane protein	2.93	0.95
STM4520		putative cytoplasmic protein	2.78	0.9
STM0335		putative outer membrane protein	2.77	0.9
STM4472	ytgA	putative inner membrane protein	2.77	0.9
STM1239		putative cytoplasmic protein	2.76	0.9
PSLT024		hypothetical protein	2.75	0.9
STM4239		putative cytoplasmic protein	2.66	0.85
STM3155		putative cytoplasmic protein	2.63	0.85
STM1329		putative inner membrane protein	2.62	0.85
STM2534		putative cytoplasmic protein	2.59	0.85
STM4390		putative cytoplasmic protein	2.58	0.85
STM4522		putative inner membrane protein	2.58	0.85
STM3941		putative inner membrane protein	2.58	0.85
STM0294		putative cytoplasmic protein	2.56	0.8
STM2747		putative cytoplasmic protein	2.55	0.8
STM4276		putative cytoplasmic protein	2.55	0.8
STM0283		putative inner membrane protein	2.53	0.8
STM4197		putative inner membrane protein	2.53	0.8
STM3720	yibR	putative inner membrane protein	2.53	0.8
STM0277		putative cytoplasmic protein	2.5	0.8
STM2767		putative Superfamily I DNA and RNA helicase	2.48	0.8
STM0295		putative cytoplasmic protein	2.45	0.75
STM0724		putative glycosyltransferase, cell wall biogenesis	2.45	0.75
STM0809		putative inner membrane protein	2.44	0.75
STM3154		putative ATP-dependent RNA helicase-like protein	2.43	0.75
STM2766		putative cytoplasmic protein	2.42	0.75
STM0359		putative cytoplasmic protein	2.38	0.7
STM0341		putative inner membrane protein	2.37	0.7
STM1785		putative cytoplasmic protein	2.36	0.7
STM0904		Fels-1 prophage	2.36	0.7
STM0293		putative cytoplasmic protein	2.35	0.7
STM3845		putative inner membrane protein	2.34	0.7
STM2475		putative cytoplasmic protein	2.34	0.7
STM1010		Gifsy-2 prophage	2.33	0.7
STM2746		putative Excinuclease ATPase subunit	2.31	0.7
STM3605		putative phage endolysin	2.31	0.7
STM0725		putative glycosyltransferase, cell wall biogenesis	2.31	0.7
STM1528		putative outer membrane protein	2.29	0.65
STM1265		putative response regulators consisting of a CheY-like receiver domain and a HTH DNA-binding domain	2.29	0.65
STM3942		putative cytoplasmic protein	2.29	0.65
STM0551		putative Diguanylate cyclase/phosphodiesterase domain 0	2.26	0.65
STM1838	yobF	putative cytoplasmic protein	2.26	0.65
STM1941		putative inner membrane protein	2.26	0.65
STM0348		putative inner membrane protein	2.26	0.65
STM2505		putative inner membrane protein	2.25	0.65
STM0497		putative periplasmic protein	2.22	0.6
STM4196		putative cytoplasmic protein	2.19	0.55
STM1250		putative cytoplasmic protein	2.17	0.55
STM1699	ycjE	putative cytoplasmic protein	2.17	0.55
STM0299	safA	putative outer membrane protein	2.15	0.55
