# Supplementary material for: Accurate Prediction of Secreted Substrates and Identification of a Conserved Putative Secretion Signal for Type III Secretion Systems
Source: PLoS Pathog. 2009 Apr 24;5(4):e1000375. doi: 10.1371/journal.ppat.1000375 (PMC2668754; doi:10.1371/journal.ppat.1000375)
Supplement: Table S3 — Known or predicted secreted proteins in C. trachomatis not highly predicted by SIEVE. (0.04 MB XLS) [file ppat.1000375.s007.xls]

## Sheet: Sheet1
Table S3. Known or predicted secreted proteins in C. trachomatis not highly predicted by SIEVE.
ID	Name	Description	Score	Confidence	Reference (numbers are as in main text)
CT813	-	hypothetical protein	1.1	0.15	[25,90]
CT225	-	hypothetical protein	1.03	0.12	[25,90]
CT442	crpA	15kDa Cysteine-Rich	0.6	0.07	[25,90]
CT115	-	hypothetical protein	0.58	0.07	[25,90]
CT116	-	hypothetical protein	0.54	0.07	[25,90]
CT226	-	hypothetical protein	0.28	0.05	[25,90]
CT227	-	hypothetical protein	0.25	0.05	[25,90]
CT117	-	hypothetical protein	-0.24	-	[25,90]
CT119	incA	Inclusion Memb. Protein A	0.71	0.1	[25,90,105]
CT618	-	hypothetical protein	1.17	0.2	[90]
CT249	-	hypothetical protein	0.89	0.1	[90]
CT083	CT083	hypothetical protein	1.29	0.2	[89]
CT579	CT579	hypothetical protein	1.22	0.2	[89]
CT606.1	CT606.1	hypothetical protein	1.1	0.15	[89]
CT373	CT373	hypothetical protein	0.75	0.1	[89]
CT550	CT550	hypothetical protein	0.73	0.1	[89]
CT652.1	CT652.1	hypothetical protein	0.73	0.1	[89]
CT861	CT861	hypothetical protein	0.7	0.1	[89]
CT610	CT610	hypothetical protein	0.54	0.07	[89]
CT566	CT566	hypothetical protein	0.51	0.07	[89]
CT848	CT848	hypothetical protein	0.5	0.07	[89]
CT712	CT712	hypothetical protein	0.12	-	[89]
CT383	-	hypothetical protein	1.29	0.2	[25]
CT058	-	hypothetical protein	1.25	0.2	[25]
CT192	-	hypothetical protein	1.13	0.2	[25]
CT789	-	hypothetical protein	1.13	0.2	[25]
CT300	-	hypothetical protein	1.06	0.15	[25]
CT195	-	hypothetical protein	0.99	0.12	[25]
CT135	-	hypothetical protein	0.9	0.1	[25]
CT005	-	hypothetical protein	0.88	0.1	[25]
CT565	-	hypothetical protein	0.75	0.1	[25]
CT036	-	hypothetical protein	0.67	0.07	[25]
CT602	-	hypothetical protein	0.65	0.07	[25]
CT357	-	hypothetical protein	0.17	-	[25]
CT134	-	hypothetical protein	0.07	-	[25]
CT850	-	hypothetical protein	-0.16	-	[25]
CT484	-	hypothetical protein	-0.49	-	[25]
CT282	gcsH	Glycine Cleavage System H	-2.07	-	[25]
